# Supplementary material for: Characterization of Newly Isolated Lytic Bacteriophages Active against Acinetobacter baumannii
Source: PLoS One. 2014 Aug 11;9(8):e104853. doi: 10.1371/journal.pone.0104853 (PMC4128745; doi:10.1371/journal.pone.0104853)
Supplement: Table S1 — Characterization of 34 strains of Acinetobacter spp. used in the study. (XLSX) [file pone.0104853.s004.xlsx]

## Sheet: S1.Characterization of strains
Table S1. Characterization of 34 strains of Acinetobacter spp. used in the study
N	Strain name	rpoB sequence	Isolation site	Hospital of isolation	Country of isolation	Isolation date	Rep-PCR profile	CHDL Genes		Antibiotic Susceptibility				Phage Susceptibility		EOP
								0XA-23	OXA-51	Colistin (Polymyxins)	Aminoglycosides	Quinolones	Carbapenems	Acibel004	Acibel007	Acibel004	Acibel007
1	RUH 134 (EU clone II)	A. baumannii	Urine	NI	The Netherlands	1982	1	NEG	POS	S	R	S	S	OA	R	NA	NA
2	LUH 5875 (EU clone III)	A. baumannii	Blood	NI	The Netherlands	1997	2	NEG	POS	S	R	R	R	S	S	0.05	0.375
3	LUH 9825	A. baumannii	Bronchial wash	LUMC	The Netherlands	2004-12-27	3	NEG	POS	S	S	S	S	S	R	0.01	NA
4	090824/0251	A. baumannii	Wound	Queen Astrid Military Hospital	Belgium	2009-08-24	4	NEG	POS	S	R	R	S	OA	R	NA	NA
5	090829/0062	A. baumannii	Wound	Queen Astrid Military Hospital	Belgium	2009-08-29	4	NEG	POS	S	R	R	S	OA	R	NA	NA
6	NCTC 13423	A. baumannii	NI	H11	UK	12/2003	4	NEG	POS	S	R	R	R	S	R	0.01	NA
7	LUH 12024	A. baumannii	Bone marrow	Leiden University Medical Center	The Netherlands	2006-12-07	5	NEG	POS	S	S	S	S	R	R	NA	NA
8	LUH 9278	A. baumannii	Sputum	Leiden University Medical Center	The Netherlands	2004-04-19	6	NEG	POS	S	S	S	S	S	OA	0.004	NA
9	071122/0254	A. baumannii	Wound	Queen Astrid Military Hospital	Belgium	2007-11-22	7	NEG	POS	S	S	R	S	R	R	NA	NA
10	061121/1352	A. baumannii	Catheter	Queen Astrid Military Hospital	Belgium	2006-11-21	8	POS	POS	S	R	S	R	OA	S	NA	0.025
11	061121/1364	A. baumannii	Wound	Queen Astrid Military Hospital	Belgium	2006-11-21	8	POS	POS	S	R	R	R	S	S	1	0.0625
12	061123/0100	A. baumannii	Nose	Queen Astrid Military Hospital	Belgium	2006-11-23	9	POS	POS	S	R	R	R	S	S	2e-05	0.5
13	070706/0393	A. baumannii	Wound	Queen Astrid Military Hospital	Belgium	2007-07-06	9	POS	POS	S	R	R	R	S	S	2e-05	0.625
14	070103/0214	A. baumannii	Wound	Queen Astrid Military Hospital	Belgium	2007-01-03	9	POS	POS	S	R	R	R	S	S	5e-05	0.75
15	100507/0830	A. baumannii	Wound	Queen Astrid Military Hospital	Belgium	2010-05-07	9	POS	POS	S	R	R	R	S	S	1	0.0625
16	RUH 875 (EU clone I)	A. baumannii	Urine	NI	The Netherlands	1984	10	NEG	POS	S	R	R	S	S	R	3e-05	NA
17	070104/0088	A. baumannii	Sputum	Queen Astrid Military Hospital	Belgium	2007-01-04	11	POS	POS	S	R	R	R	S	S	5e-05	0.75
18	070104/0044	A. baumannii	Sputum	Queen Astrid Military Hospital	Belgium	2007-01-04	11	POS	POS	S	R	R	R	S	S	5e-05	0.75
19	070331/0070	A. baumannii	Wound	Queen Astrid Military Hospital	Belgium	2007-03-31	11	POS	POS	S	R	R	R	S	S	3e-05	0.625
20	070517/0072	A. baumannii	Nose	Queen Astrid Military Hospital	Belgium	2007-05-17	11	POS	POS	S	R	R	R	S	S	NA	NA
21	070626/0262	A. baumannii	Wound	Queen Astrid Military Hospital	Belgium	2007-06-26	11	POS	POS	S	R	R	R	S	OA	1e-05	NA
22	071205/0076	A. baumannii	Throat	Queen Astrid Military Hospital	Belgium	2007-12-05	11	POS	POS	S	R	R	R	S	S	4e-05	0.25
23	071205/0710	A. baumannii	Wound	Queen Astrid Military Hospital	Belgium	2007-12-05	11	POS	POS	S	R	R	R	S	S	3e-05	0.25
24	061123/1346	A. baumannii	Nose	Queen Astrid Military Hospital	Belgium	2006-11-23	11	POS	POS	S	R	R	R	S	OA	0.02	NA
25	080502/0184	A. baumannii	Expectoration	Queen Astrid Military Hospital	Belgium	2008-05-02	11	POS	POS	S	R	R	S	R	S	NA	0.625
26	080402/0944	A. baumannii	Urine	Queen Astrid Military Hospital	Belgium	2008-04-02	11	POS	POS	S	R	R	R	S	S	5e-05	0.5
27	070101/0060	A. baumannii	Throat	Queen Astrid Military Hospital	Belgium	2007-01-01	11	NEG	POS	S	R	R	S	S	S	5e-05	0.75
28	070106/0052	A. baumannii	Wound	Queen Astrid Military Hospital	Belgium	2007-01-06	11	POS	POS	S	R	R	R	S	S	5e-05	0.625
29	090922/0958	A. nosocomialis	Throat	Queen Astrid Military Hospital	Belgium	2009-09-22	12	NEG	NEG	S	S	S	S	OA	R	NA	NA
30	LUH 5988	A. nosocomialis	Catheter tip subclavia	Leiden University Medical Center	The Netherlands	1999-12-13	13	NEG	NEG	S	S	S	S	OA	R	NA	NA
31	080902/0100	A. pittii	Wound	Queen Astrid Military Hospital	Belgium	2008-09-02	14	NEG	NEG	S	S	S	S	OA	R	NA	NA
32	061217/0050	A. pittii	Wound	Queen Astrid Military Hospital	Belgium	2006-12-17	14	NEG	NEG	S	S	S	S	OA	R	NA	NA
33	061220/0916	A. pittii	Wound	Queen Astrid Military Hospital	Belgium	2006-12-20	14	NEG	NEG	S	S	S	S	OA	R	NA	NA
34	LUH 9695	A. pittii	Sputum	Leiden University Medical Center	The Netherlands	2004-11-01	15	NEG	NEG	S	S	S	S	R	R	NA	NA
		A. pittii	Throat	Queen Astrid Military Hospital	Belgium	2007-12-10	22	POS	POS	S	R	R	R
		A. pittii	Vagina	Queen Astrid Military Hospital	Belgium	2007-12-10	22	POS	POS	S	R	R	R
		A. pittii	Wound	Queen Astrid Military Hospital	Belgium	2007-12-10	22	POS	POS	S	R	R	R
		A. pittii	Wound	Queen Astrid Military Hospital	Belgium	2007-12-11	22	POS	POS	S	R	R	R
		A. pittii	Wound	Queen Astrid Military Hospital	Belgium	2008-01-03	25	NEG	POS	S	R	R	S
		A. pittii	Wound	Queen Astrid Military Hospital	Belgium	2008-01-03	22	NEG	POS	S	R	R	S
		A. pittii	Expectoration	Queen Astrid Military Hospital	Belgium	2008-02-25	26	NEG	POS	S	S	R	S
		A. pittii	Wound	Queen Astrid Military Hospital	Belgium	2008-03-01	22	POS	POS	S	R	R	R
		A. pittii	Wound	Queen Astrid Military Hospital	Belgium	2008-03-04	22	POS	POS	S	R	R	R
		A. pittii	Wound	Queen Astrid Military Hospital	Belgium	2008-03-12	22	POS	POS	S	R	R	R
		A. pittii	Nose	Queen Astrid Military Hospital	Belgium	2008-03-13	22	POS	POS	S	R	R	R
		A. pittii	Wound	Queen Astrid Military Hospital	Belgium	2008-04-08	22	POS	POS	S	R	R	R
		A. pittii	Wound	Queen Astrid Military Hospital	Belgium	2008-04-15	22	POS	POS	S	R	R	R
			Wound	Queen Astrid Military Hospital	Belgium	2008-07-10	8	NEG	NEG	S	S	S	S
	1- Non-identified hospital [12]
			Wound	Queen Astrid Military Hospital	Belgium	2008-11-28	20	NEG	NEG	S	S	S	S			NA	NA
			Throat	Queen Astrid Military Hospital	Belgium	2009-01-06	28	POS	POS	S	R	R	R			NA	NA
			Vagina	Queen Astrid Military Hospital	Belgium	2009-01-07	21	POS	POS	S	R	R	R			NA	NA
			Throat	Queen Astrid Military Hospital	Belgium	2009-01-08	21	POS	POS	S	R	R	R			NA	NA
			Wound	Queen Astrid Military Hospital	Belgium	2009-01-08	21	POS	POS	S	R	R	R			NA	NA
			Wound	Queen Astrid Military Hospital	Belgium	2009-01-08	36	POS	POS	S	R	R	R			NA	NA
			Wound	Queen Astrid Military Hospital	Belgium	2009-01-08	21	POS	POS	S	R	R	R			NA	NA
			Wound	Queen Astrid Military Hospital	Belgium	2009-01-08	21	POS	POS	S	R	R	R			NA	NA
			Wound	Queen Astrid Military Hospital	Belgium	2009-01-30	28	POS	POS	S	R	R	R			NA	NA
			Wound	Queen Astrid Military Hospital	Belgium	2009-02-03	15	NEG	POS	S	S	S	S			NA	NA
			Wound	Queen Astrid Military Hospital	Belgium	2009-02-19	21	POS	POS	S	S	R	R			NA	NA
			Wound	Queen Astrid Military Hospital	Belgium	2009-02-22	21	POS	POS	S	S	R	R			NA	NA
			Wound	Queen Astrid Military Hospital	Belgium	2009-02-23	21	POS	POS	S	S	R	R			NA	NA
			Wound	Queen Astrid Military Hospital	Belgium	2009-03-03	21	POS	POS	S	S	R	R			NA	NA
			Wound	Queen Astrid Military Hospital	Belgium	2009-02-28	21	NEG	POS	S	S	R	S			NA	NA
			Wound	Queen Astrid Military Hospital	Belgium	2009-03-03	21	NEG	POS	S	S	R	S			NA	NA
			Wound	Queen Astrid Military Hospital	Belgium	2009-03-03	21	NEG	POS	S	S	R	S			NA	NA
			Blood	Queen Astrid Military Hospital	Belgium	2009-03-03	21	NEG	POS	S	S	R	S			NA	NA
			Wound	Queen Astrid Military Hospital	Belgium	2009-03-14	21	POS	POS	S	S	R	R			NA	NA
			Wound	Queen Astrid Military Hospital	Belgium	2009-05-11	15	NEG	NEG	S	S	S	S			NA	NA
			Wound	Queen Astrid Military Hospital	Belgium	2009-06-18	27	NEG	POS	S	S	S	S			NA	NA
			Wound	Queen Astrid Military Hospital	Belgium	2009-07-03	5	POS	POS	S	S	S	S			NA	NA
			Throat	Queen Astrid Military Hospital	Belgium	2009-07-23	37	POS	NEG	S	S	S	S			NA	NA
	S-susceptible
			Throat	Queen Astrid Military Hospital	Belgium	2009-09-29	5	NEG	NEG	S	S	S	S
			Wound	Queen Astrid Military Hospital	Belgium	2010-01-17	35	NEG	NEG	S	S	S	S
			Wound	Queen Astrid Military Hospital	Belgium	2009-12-12	28	NEG	POS	S	S	S	S
	R-resistant
		A. baumannii	Wound	Military Hospital	Belgium	2010-05-10	24	POS	POS	S	R	R	R
		A. baumannii	Wound	Military Hospital	Belgium	2010-05-10	21	POS	POS	S	R	R	R
		A. baumannii	Wound	Military Hospital	Belgium	2010-05-12	10	POS	POS	S	R	R	R
		A. baumannii	Wound	Military Hospital	Belgium	2010-05-12	23	POS	POS	S	R	R	R
		A. baumannii	Wound	Military Hospital	Belgium	2010-05-14	24	POS	POS	S	R	R	R
		A. baumannii	Wound	Military Hospital	Belgium	2010-05-14	2	POS	POS	S	R	R	R
		A. baumannii	Wound	Military Hospital	Belgium	2010-05-14	23	POS	POS	S	R	R	R
		A. baumannii	Wound	Military Hospital	Belgium	2010-05-14	30	POS	POS	S	R	R	R
		A. baumannii	Wound	Military Hospital	Belgium	2010-05-14	24	POS	POS	S	R	R	R
		A. baumannii	Wound	Military Hospital	Belgium	2010-05-22	13	NEG	POS	S	S	S	S
		A. baumannii	Wound	Military Hospital	Belgium	2010-07-25	1	NEG	POS	S	S	S	S
		A. baumannii	Wound	Military Hospital	Belgium	2010-07-29	31	NEG	POS	S	R	R	S
		A. baumannii	Throat	Military Hospital	Belgium	2010-08-24	6	NEG	POS	S	S	S	S
		A. baumannii	Wound	Military Hospital	Belgium	2010-08-28	12	NEG	POS	S	S	S	S
		A. baumannii	Wound	Military Hospital	Belgium	2010-08-30	12	NEG	POS	S	S	S	S
		A. baumannii	Wound	Military Hospital	Belgium	2010-09-08	7	NEG	POS	S	S	S	S
		A. baumannii	Nose	Military Hospital	Belgium	2010-10-14	17	NEG	POS	S	R	R	R
		A. baumannii	Throat	Military Hospital	Belgium	2010-10-14	16	NEG	POS	S	R	R	R
		A. baumannii	Nose	Military Hospital	Belgium	2010-10-25	3	NEG	POS	S	R	S	R
		A. baumannii	Throat	Military Hospital	Belgium	2010-11-02	16	NEG	POS	S	R	R	S
		A. baumannii	Wound	Military Hospital	Belgium	2010-11-02	17	NEG	POS	S	R	R	S
		A. baumannii	Wound	Military Hospital	Belgium	2010-11-03	17	NEG	POS	S	R	R	S
		A. baumannii	Throat	Military Hospital	Belgium	2010-11-05	17	NEG	POS	S	R	R	R
		A. baumannii	Throat	Military Hospital	Belgium	2010-12-11	11	POS	POS	S	S	S	S
		A. baumannii	Wound	Military Hospital	Belgium	2010-12-11	32	NEG	POS	S	R	R	R
		A. baumannii	Wound	Military Hospital	Belgium	2010-12-13	21	POS	POS	S	R	R	R
		A. baumannii	Wound	Military Hospital	Belgium	2011-01-13	39	POS	POS	S	S	S	S
		A. baumannii	Wound	Military Hospital	Belgium	2011-03-29	14	NEG	POS	S	S	S	S
	POS-positive
	NEG-negative
	OA-only adsorption
	NA-non-applicable
	NI- non-identified
		A. baumannii	Air conditioning grid box 8	Military Hospital	Belgium	2007-05-10	22	POS	POS	S	R	R	R
		A. baumannii	Air conditioning grid box 8	Military Hospital	Belgium	2007-05-10	22	POS	POS	S	R	R	R
		A. baumannii	Box 1 airco	Military Hospital	Belgium	2007-05-14	22	POS	POS	S	R	R	R
		A. baumannii	Box 7	Military Hospital	Belgium	2007-05-23	22	POS	POS	S	R	R	R
		A. baumannii	Box 7 airco	Military Hospital	Belgium	2007-05-14	22	POS	POS	S	R	R	R
		A. baumannii	Box 8 airco	Military Hospital	Belgium	2007-05-10	22	POS	POS	S	R	R	R
		A. baumannii	Mattress BU12	Military Hospital	Belgium	2007-12-11	22	POS	POS	S	R	R	R
		A. baumannii	Table box 8	Military Hospital	Belgium	2007-05-10	22	POS	POS	S	R	R	R
		A. baumannii	Wound	Military Hospital	Belgium	2009-06-05		NA	POS	S
		A. baumannii							POS	S
		A. baumannii	Wound	Military Hospital	Belgium	2009-05-26		NEG	POS	S	S	S	S
		A. baumannii	Wound	Military Hospital	Belgium	2008-08-07		NEG	POS	S	S	R	S
		A. baumannii	Wound	Military Hospital	Belgium	2008-08-11		POS	POS	S	S	R	S
		A. baumannii	Wound	Military Hospital	Belgium	2009-10-19		NEG	POS	S	R	R	S
		A. baumannii	Wound	Queen Astrid Military Hospital	Belgium	2009-01-15		NEG	POS	S	R	R	S
		A. baumannii	Wound	Queen Astrid Military Hospital	Belgium	2009-01-14		NEG	POS	S	R	R	S
		A. baumannii	Wound	Queen Astrid Military Hospital	Belgium	2009-01-20		NEG	POS	S	R	R	S
		A. baumannii	Wound	Queen Astrid Military Hospital	Belgium	2009-01-23		NEG	POS	S	R	R	S
