# Supplementary material for: Characterization of Newly Isolated Lytic Bacteriophages Active against Acinetobacter baumannii
Source: PLoS One. 2014 Aug 11;9(8):e104853. doi: 10.1371/journal.pone.0104853 (PMC4128745; doi:10.1371/journal.pone.0104853)
Supplement: Table S2 — Annotation table of Acibel004 genome. (XLSX) [file pone.0104853.s005.xlsx]

## Sheet: Annotation Acibel004
Table S2. Annotation table of Acibel004 genome
ORF N	START	STOP	Gene length (bp)	Protein length (AA)	Strand	Predicted function	BLASTp	e-value	Conserved domains	e-value	HHpred	e-value	TMHMM	SignalP
ORF001	1	477	477	158	+	Deoxycitidylate deaminase	Deoxycytidylate deaminase [Thermus phage TMA]	8e-18	ComEB[COG2131], Deoxycytidylate deaminase [Nucleotide transport and metabolism]	2.02e-27	d1vq2a_ c.97.1.2 (A:) Deoxycytidylate deaminase	2e-09
ORF002	464	2548	2085	694	+	DNA primase/helicase	Primase/helicase [Pseudomonas phage PAK_P1]	1e-68	GP4d_helicase[cd01122], GP4d_helicase is a homohexameric 5'-3' helicases	5.07e-13	1q57_A DNA primase/helicase	0
ORF003	2614	3012	399	132	+		None
ORF004	3013	5070	2058	685	+	DNA polymerase	DNA polymerase [Erwinia phage vB_EamM-Y2]	1e-149	POLAc[smart00482], DNA polymerase A domain	4.08e-11	TIGR00593 pola DNA polymerase I	0
ORF005	5110	5712	603	200	+		None
ORF006	5743	5961	219	72	+		None
ORF007	5980	7125	1146	381	+		Hypothetical protein [Pseudomonas phage PAK_P3]	9e-19
ORF008	7131	7382	252	83	+		None
ORF009	7382	7753	372	123	+		None
ORF010	7753	7956	204	67	+		None
ORF011	7995	9281	1287	428	+	Exodeoxyribonuclease	Putative exodeoxyribonuclease [Pseudomonas phage JG004]	6e-21	PIN_53EXO[cd09859], PIN domain of the 5'-3' exonuclease of Taq DNA polymerase I and homologs	8.06e-05	TIGR00593 pola DNA polymerase I	0
ORF012	9274	9591	318	105	+		None
ORF013	9591	10205	615	204	+	HNH endonuclease	Hypothetical protein PJG4_118 [Pseudomonas phage JG004] (HNH endonuclease)	4e-36			PF01844 HNH: HNH endonuclease	2.4e-09
ORF014	10202	11170	969	322	+	DNA polymerase III	putative DNA polymerase [Pseudomonas phage KPP10]	8e-45	DnaQ[COG0847], DNA polymerase III, epsilon subunit and related 3'-5' exonucleases [DNA replication, recombination, and repair]	7.81e-08	PRK06309 DNA polymerase III subunit epsilon	1.1e-24
ORF015	11253	11891	639	212	+		None
ORF016	11891	12265	375	124	+		Hypothetical protein [Pseudomonas phage PAK_P3]	2e-07
ORF017	12313	15243	2931	976	+	Ribonucleoside-diphosphate reductase	putative ribonucleotide-diphosphate reductase alpha subunit [Pseudomonas phage PAK_P1]	2e-123	RNR_I[cd01679], Class I ribonucleotide reductase	3.79e-89	mplate RIBONUCLEOSIDE-DIPHOSPHATE REDUCTASE LARGE CHAIN	0	1 TMH
ORF018	15346	16032	687	228	+		None
ORF019	16041	17090	1050	349	+		Hypothetical protein phiAS5_ORF0087 [Aeromonas phage phiAS5]	6e-36					2 TMH
ORF020	17099	17656	558	185	+		Conserved hypothetical protein [Deftia phage phiW-14]	4e-36			PF04011 LemA: LemA family	4.2e-45	1 TMH
ORF021	17653	17838	186	61	+		None						2 TMH
ORF022	17922	18128	207	68	+		None
ORF023	18130	18279	150	49	+		None						2 TMH
ORF024	18279	18452	174	57	+		None
ORF025	18454	18858	405	134	+		None
ORF026	18855	19100	246	81	+		None
ORF027	19093	19368	276	91	+		None
ORF028	19358	20368	1011	336	+	Thymidylate synthase	Thymidylate synthase [Acinetobacter phage Presley]	5e-105	TS_Pyrimidine_HMase[cd00351], Thymidylate synthase and pyrimidine hydroxymethylase	6.43e-90	PIRSF000389 DHFR-TS	1e-123
ORF029	20390	20683	294	97	+		None
ORF030	20683	21210	528	175	+	Dihydrofolate reductase	Dihydrofolate reductase [Ornithobacterium rhinotracheale DSM 15997]	4e-29	DHFR[cd00209], Dihydrofolate reductase (DHFR)	9.91e-38
ORF031	21238	21522	285	94	+		None
ORF032	21522	21701	180	59	+		None
ORF033	21703	21984	282	93	+		None						1 TMH
ORF034	21986	23047	1062	353	+	DNA ligase	DNA ligase [Vibrio phage eugene 12A10]	4e-54	DNA_ligase_A_M[pfam01068], ATP dependent DNA ligase domain	5.48e-06
ORF035	23121	23465	345	114	+		None
ORF036	23476	25200	1725	574	+	DNA/RNA helicase	putative DNA helicase [Pseudomonas phage PAK_P3]	6e-58	UvrD_C[pfam13361], UvrD-like helicase C-terminal domain	7.77e-09	DNA2/NAM7 HELICASE FAMILY	5.5e-51
ORF037	25209	25475	267	88	+		None
ORF038	25478	25753	276	91	+		None
ORF039	25753	25914	162	53	+		None
ORF040	25907	26566	660	219	+		gp56 [Erwinia phage vB_EamM-Y2]	1e-34			PHA02575 1 deoxynucleoside monophosphate kinase	5.3e-25
ORF041	26563	26865	303	100	+		None						1 TMH	Signalpeptide (cut position 30-31)
ORF042	27066	27188	123	40	+		None
ORF043	27266	27802	537	178	+		None
ORF044	27917	28924	1008	335	+		None
ORF045	28924	29823	900	299	+	RNA ligase 1 and tail attachment protein	putative RNA ligase/tail attachment protein [Pseudomonas phage PAK_P1]	6e-34			TIGR02308 RNA_lig_T4_1 RNA ligase, T4 RnlA family	0
ORF046	29825	30253	429	142	+	Polynucleotide kinase	108 gene product [Salmonella phage PVP-SE1]	6e-30	Polynucleotide kinase; Provisional	0.000586	d1ly1a_ c.37.1.1 (A:) Polynucleotide kinase, kinase domain (Bacteriophage T4 )	2.6e-23
ORF047	30250	30456	207	68	+		None
ORF048	30466	30657	192	63	+	Host recBCD nuclease inhibitor	putative 5.9 protein [Yersinia phage phiYeO3-12] (host recBCD nuclease inhibitor)	2e-08	PHA00442[PHA00442], host recBCD nuclease inhibitor	2.55e-05	PHA00442 host recBCD nuclease inhibitor	2.3e-18
ORF049	30647	30874	228	75	+		None
ORF050	30864	31484	621	206	+	Phosphoesterase	hypothetical protein [Pseudomonas phage phiPsa374]	1e-28	MPP_AQ1575[cd07390], Aquifex aeolicus AQ1575 and related proteins, metallophosphatase domain	1.65e-20	COG4186 Predicted phosphoesterase or phosphohydrolase	8.2e-35
ORF051	31471	31638	168	55	+		None						1 TMH
ORF052	31635	32006	372	123	+		None
ORF053	32026	32862	837	278	+		None
ORF054	32862	33278	417	138	+		None
ORF055	33361	33504	144	47	+		None
ORF056	33553	34692	1140	379	+	RnlB RNA ligase 2	RnlB RNA ligase 2 [Aeromonas phage PX29]	6e-31	RNA_ligase[pfam09414], RNA ligase	8.25e-22	TIGR02307 RNA_lig_RNL2 RNA ligase, Rnl2 family	0
ORF057	34756	35067	312	103	+		None				pfam10902 DUF2693 Protein of unknown function (DUF2693)	1.3e-07
ORF058	35060	35608	549	182	+	Appr-1-p processing protein	Appr-1-p processing domain protein [Paenibacillus lactis 154]	5e-10	[cd02901], Macro domain, Poa1p_like family	2.16e-18	PHA02595 tk.4 hypothetical protein	5.1e-36
ORF059	35605	35820	216	71	+		None
ORF060	35811	35999	189	62	+		None
ORF061	35980	36930	951	316	+	Phosphoribosylpyrophosphate synthetase	Putative phosphoribosylpyrophosphate synthetase [Acinetobacter phage Acj9]	2e-33			template RIBOSE-PHOSPHATE PYROPHOSPHOKINASE	0
ORF062	37007	38857	1851	616	+	Nicotinamide phosphoribosyltransferase	Putative nicotinate phosphoribosyltransferase [Acinetobacter phage Acj9]	0	nadV[PHA02594], nicotinamide phosphoribosyl transferase	2.23e-85	PRK09198 putative nicotinate phosphoribosyltransferase	0
ORF063	38860	39459	600	199	+		None						1 TMH
ORF064	39471	39956	486	161	+		None				SUPFAM template c.66.1 S-adenosyl-L-methionine-dependent methyltransferases	0.00027
ORF065	39956	40486	531	176	+		None						1 TMH
ORF066	40756	41439	684	227	+	PspA/IM30 family protein	Phage shock protein A PspA (IM30), suppresses sigma54-dependent transcription [Hydrogenobaculum sp. SN]	6e-09	HA03332[PHA03332], membrane glycoprotein; Provisional	0.0027	PF04012 PspA_IM30: PspA/IM30 family	1.2e-06
ORF067	41515	41667	153	50	+		None
ORF068	41664	41915	252	83	+		Hypothetical protein F899_01629 [Acinetobacter sp. CIP 101934]	3e-06
ORF069	41915	42037	123	40	+		None						1 TMH
ORF070	42030	42230	201	66	+		None
ORF071	42232	42735	504	167	+		None
ORF072	42728	42904	177	58	+		None						1 TMH
ORF073	42901	43032	132	43	+		None
ORF074	43014	43271	258	85	+		None
ORF075	44060	44737	678	225	+		None
ORF076	44751	44960	210	69	+		None
ORF077	45215	45523	309	102	+		None						2 TMH
ORF078	45606	45959	354	117	+		None
ORF079	46051	46473	423	140	+		Hypothetical protein AH2_00013 [Burkholderia phage AH2]	2e-10
ORF080	46577	47056	480	159	+		None
ORF081	47097	47303	207	68	+		None
ORF082	47857	48165	309	102	+		None
ORF083	48172	48357	186	61	+		None
ORF084	48437	48880	444	147	+		None						1 TMH
ORF085	49111	49635	525	174	+		None
ORF086	49638	49847	210	69	+		None
ORF087	49990	50244	255	84	+		None		ROK[pfam00480], ROK family	0.000929
ORF088	50247	50579	333	110	+		None
ORF089	50656	50988	333	110	+		None
ORF090	51051	51335	285	94	+		None
ORF091	51347	51679	333	110	+		None
ORF092	52662	53078	417	138	+		gp73 [Mycobacterium phage Rockstar]	1e-19
ORF093	53803	54084	282	93	-		None
ORF094	54068	54358	291	96	-		None
ORF095	54306	54494	189	62	-		None
ORF096	54602	54796	195	64	-		None
ORF097	54806	55129	324	107	-	Type IV pilus assembly PilE-like protein	Type IV pilus assembly protein PilE-like protein	2e-06	PilE[COG4968], Tfp pilus assembly protein PilE [Cell motility and secretion / Intracellular trafficking and secretion]	6.24e-12	>SUPFAM template d.24.1 Pili subunits (54523) SCOP seed sequence: d2pila	1.2e-11	1 TMH
ORF098	55101	55367	267	88	-		None
ORF099	55572	56033	462	153	-		None
ORF100	56033	56284	252	83	-		None
ORF101	56293	56526	234	77	-		None				>PF07866 DUF1653: Protein of unknown function (DUF1653)	0.0064
ORF102	56520	56690	171	56	-		None						2 TMH
ORF103	56687	57043	357	118	-		hypothetical protein BN405_2-10_Ab1_of_83 [Pseudomonas phage vB_PaeM_C2-10_Ab1]	2e-10	DUF4326[pfam14216], Domain of unknown function (DUF4326)	1.58e-15
ORF104	57045	57242	198	65	-		hypothetical protein Acj61p039 [ Acinetobacter phage Acj61]	6e-08
ORF105	57343	57624	282	93	-		None
ORF106	57617	58066	450	149	-		None						1 TMH
ORF107	58140	58376	237	78	-		None
ORF108	58357	58497	141	46	-		None						1 TMH
ORF109	58497	58751	255	84	-		None
ORF110	58817	59212	396	131	-		None
ORF111	59644	59817	174	57	+		None
tRNA01	59973	60061	89		+	tRNA Ser
tRNA02	60064	60151	88		+	tRNA Tyr
tRNA03	60159	60247	89		+	tRNA Ser
ORF112	60351	60593	243	80	+		None
tRNA04	60663	60738	76		+	tRNA Arg
tRNA05	60826	60900	75		+	tRNA Phe
tRNA06	61018	61092	75		+	tRNA Met
tRNA07	61099	61174	76		+	tRNA Ile
tRNA08	61181	61266	86		+	tRNA Asn
tRNA09	61273	61349	77		+	tRNA Pro
tRNA10	61563	61638	76		+	tRNA Gln
tRNA11	61689	61764	76		+	tRNA Asp
tRNA12	61994	62067	74		+	tRNA Thr
ORF113	62099	62398	300	99	+	Chaperone GrosES / Cpn10	Molecular Chaperone GroES [Thermotoga maritima MSB8]	9e-05	cpn10[cd00320], Chaperonin 10 Kd subunit (cpn10 or GroES)	3.41e-09	1p3h_A 10 kDa chaperonin	1.5e-41
tRNA13	62400	62470	71		+	tRNA Trp
tRNA14	62534	62607	74		+	tRNA Gln
tRNA15	62610	62684	75		+	tRNA His
tRNA16	62687	62763	77		+	tRNA Lys
tRNA17	62928	63003	76		+	tRNA Cys
tRNA18	63016	63090	75		+	tRNA Gly
tRNA19	63097	63172	76		+	tRNA Glu
tRNA20	63179	63253	75		+	tRNA Glu
ORF114	63267	63497	231	76	+		None
tRNA21	63499	63575	77		+	tRNA Leu
tRNA22	63582	63658	77		+	tRNA Leu
ORF115	63673	63933	261	86	+		None
ORF116	63944	64207	264	87	+	Thioredoxin O	Thioredoxin o [Phaeodactylum tricornutum CCAP 1055/1]	3e-12	PHA02125[PHA02125], thioredoxin-like protein	1.16e-05	TIGR01068 thioredoxin thioredoxin	2.8e-34
ORF117	64299	64664	366	121	+		None
ORF118	64664	66172	1509	502	+	Large terminase subunit	Terminase large subunit [Pseudomonas phage JG004]	3e-83	Terminase_6[pfam03237], Terminase-like family	4.42e-28	pfam03237 Terminase_6 Terminase-like family	2.4e-44
ORF119	66182	67672	1491	496	+	Structural protein	hypothetical protein PAK_P500002 [Pseudomonas phage PAK_P5]	7e-64			pfam06074 DUF935 Protein of unknown function (DUF935)	0
ORF120	67672	69033	1362	453	+	Head maturation protease	Head maturation protease [Acinetobacter phage Abp53]	2e-67	[cd07022], Signal peptide peptidase A (SppA) 36K type	6.32e-54	cd07023 S49_Sppa_N_C Signal peptide peptidase A	0
ORF121	69087	69578	492	163	+	Structural protein	Hypothetical protein [Acinetobacter phage Abp53]	1e-68
ORF122	69645	70727	1083	360	+	Major capsid protein	Phage related protein [Acinetobacter phage Abp53] (Major capsid protein)	8e-145			pfam03864 Phage_cap_E Phage major capsid protein E	0
ORF123	70801	77406	6606	2201	+	Tail protein I	Tail protein I [Acinetobacter phage Abp53]	6e-83
ORF124	77406	77822	417	138	+		Hypothetical protein [Acinetobacter phage Abp53]	4e-06
ORF125	77822	78610	789	262	+		Hypothetical protein[Acinetobacter phage Abp53]	3e-08	AcnX[cd01355], Putative Aconitase X catalytic domain	0.00175
ORF126	78619	79095	477	158	+		Hypothetical protein ORF_055 [Pseudomonas phage PAK_P1]	1e-07
ORF127	79079	79606	528	175	+	Tail protein	Phage protein [Pseudomonas fluorescens Pf0-1]	6e-07			PF05069 Phage_tail_S: Phage virion morphogenesis family	1.8e-09
ORF128	79609	79983	375	124	+		None
ORF129	79980	80654	675	224	+	Structural protein	None
ORF130	80660	81724	1065	354	+	Structural protein	Putative structural protein [Pseudomonas phage PaP1]	4e-11	DUF3383[pfam11863], Protein of unknown function (DUF3383)	1.15e-22	pfam04984 Phage_sheath_1 Phage tail sheath protein	2e-05
ORF131	81773	82306	534	177	+	Structural protein	Putative structural protein [Pseudomonas phage PaP1]	9e-10			PF11681 DUF3277: Protein of unknown function (DUF3277)	9.8e-45
ORF132	82317	82886	570	189	+	Structural protein	Putative structural protein [Pseudomonas phage KPP10]	9e-10			PF11681 DUF3277: Protein of unknown function	1.7e-44
ORF133	82883	83332	450	149	+		None
ORF134	83346	83825	480	159	+	Structural protein	Hypothetical protein [Pseudomonas phage PAK_P3]	0.0001
ORF135	83873	84058	186	61	+		None
ORF136	84033	86033	2001	666	+	Phage tape meassure protein	Phage tape measure protein [Vibrio phage PWH3a-P]	9e-26	Tape_meas_nterm[TIGR02675], tape measure domain	9.28e-12	TIGR02675 tape_meas_nterm tape measure domain	3e-17	3 TMH
ORF137	86030	86902	873	290	+	Structural protein	Hypothetical protein PssB64_3960 [Pseudomonas syringae pv. Syringae B64]	2e-06			PF06995 Phage_P2_GpU	0.0082
ORF138	86899	87234	336	111	+		None
ORF139	87240	88466	1227	408	+		None				PF05954 Phage_GPD: Phage late control gene D protein	1.6e-06
ORF140	88459	89226	768	255	+	Baseplate protein	Putative baseplate [Pseudomonas phage KPP10]	5e-28			1644 phage_P2_V phage baseplate assembly protein V	1.4e-17
ORF141	89230	89607	378	125	+	Structural protein	hypothetical protein [Pseudomonas phage phiPsa374]	2e-22			PF10934 DUF2634: Protein of unknown function	1.6e-25
ORF142	89618	91060	1443	480	+	Baseplate component	Putative baseplate component [Pseudomonas phage JG004]	9e-50	Baseplate J-like protein	4.47e-05	COG3299 XkdT Uncharacterized homolog of phage Mu protein gp47	9.6e-42
ORF143	91073	92083	1011	336	+	Tail Component	Phage-related protein, tail component, partial [Acinetobacter baumannii ABNIH26]	3e-10	UF2612[pfam11041], Protein of unknown function (DUF2612)	7.42e-20	PF11041 DUF2612: Protein of unknown function (DUF2612)	0
ORF144	92086	92946	861	286	+		None
ORF145	92952	94031	1080	359	+	Tail fiber protein	Structural protein; putative tail fiber protein [Pseudomonas phage KPP10]	8e-09			2fkk_A Baseplate structural protein GP10; bacteriophage T4	1.8e-33
ORF146	94033	94437	405	134	+		None						2 TMH
ORF147	94450	94773	324	107	+		None						3 TMH
ORF148	94748	95956	1209	402	+	Tail fiber protein	Putative tail fiber protein [Tsukamurella phage TPA2]	5e-09
ORF149	95975	96235	261	86	+		None
ORF150	96245	96865	621	206	+	Lysozyme	Lysozyme [Acinetobacter sp. RUH2624]	1e-85	endolysin_autolysin[cd00737]	1.08e-52	2anv_A Lysozyme	0
ORF151	96905	97210	306	101	-		None
ORF152	97220	97366	147	48	-		None
ORF153	97412	97546	135	44	-		None
ORF154	97552	98019	468	155	-		None
ORF155	98064	98456	393	130	-	GTP-binding protein	Putative GTP-binding protein [Enterobacteria phage phiEco32]	8e-09			TIGR00732 dprA DNA protecting protein DprA	5.4e-24
ORF156	98456	99247	792	263	-		None				SUPFAM template a.4.5 "Winged helix" DNA-binding domain	0.00077
