# Supplementary material for: Characterization of Newly Isolated Lytic Bacteriophages Active against Acinetobacter baumannii
Source: PLoS One. 2014 Aug 11;9(8):e104853. doi: 10.1371/journal.pone.0104853 (PMC4128745; doi:10.1371/journal.pone.0104853)
Supplement: Table S4 — Annotation table of Acibel007 genome. (XLSX) [file pone.0104853.s007.xlsx]

## Sheet: Annotation Acibel007
Table S4. Annotation table of Acibel007 genome
ORF N	Start	End	Gene length (bp)	Protein length (AA)	Strand	Predicted function	BLASTp	E-value	Conserved domains (BLASTp)	E-value	HHPred	E-value	TMHMM
ORF01	1584	2102	519	172	+		hypothetical protein phiAB1_gp1 [Acinetobacter phage phiAB1]	7e-73	PHA01782[PHA01782], hypothetical protein	2.63e-35	PHA01782 Hypothetical protein	2.7e-66
ORF02	2110	2328	219	72	+		None						1TMH
ORF03	2336	2836	501	166	+		None
ORF04	2930	3586	657	218	+		None
ORF05	3579	3743	165	54	+		None
ORF06	3743	4000	258	85	+		None
ORF07	3985	4104	120	39	+		None
ORF08	4299	5048	750	249	+		None
ORF09	5032	5343	312	103	+		None
ORF10	5354	5473	120	39	+		None
ORF11	5543	6076	534	177	+		None
ORF12	6051	6266	216	71	+		None
ORF13	6277	6729	453	150	+		None
ORF14	6741	6884	144	47	+		None
ORF15	6884	7147	264	87	+		None						1TMH
ORF16	7137	7937	801	266	+	DNA primase	Putative DNA primase [Acinetobacter phage phiAB1]	8e-94	PHA02031[PHA02031], putative DnaG-like primase	6.89e-41	DnaG-like primase	0
ORF17	7943	8164	222	73	+		None
ORF18	8167	9504	1338	445	+	DNA helicase	Putative DNA helicase [Acinetobacter phage phiAB1]	1e-112			DnaB Replicative DNA helicase	7.5e-75
ORF19	9501	10274	774	257	+		None
ORF20	10276	11271	996	331	+	ATP-dependent DNA ligase	Putative ATP-dependent DNA ligase [Acinetobacter phage phiAB1]	1e-106	CDC9[COG1793], ATP-dependent DNA ligase	4e-14	DNA Ligase	0
ORF21	11264	11446	183	60	+		None
ORF22	11594	13900	2307	768	+	DNA polymerase	DNA polymerase A domain-like protein [Acinetobacter phage phiAB1]	0	DNA_pol_A[pfam00476], DNA polymerase family A	3.64e-21	DNA polymerase I	0
ORF23	13900	14523	624	207	+		Hypothetical protein Acj9p058 [Acinetobacter phage Acj9]	4e-43
ORF24	14570	15496	927	308	+	Structural protein	Hypothetical protein phiAB1_gp22 [Acinetobacter phage phiAB1]	1e-47			PHA02030 hypothetical protein	3.1e-87
ORF25	15580	15903	324	107	+		Hypothetical protein AB3_0022 [Acinetobacter phage AB3]	2e-18
ORF26	15893	16864	972	323	+	DNA exonuclease	Putative DNA exonuclease [Acinetobacter phage phiAB1]	1e-120	PHA00439[PHA00439], exonuclease	0.00189	DNA polymerase I	0
ORF27	16854	17417	564	187	+		Hypothetical protein AB3_0020 [Acinetobacter phage AB3]	2e-13			tRNA CCA-adding enzyme, head domain	1.7e-05
ORF28	17410	17859	450	149	+	DNA endonuclease	Putative DNA endonuclease VII [Acinetobacter phage phiAB1]	3e-21	49[PHA02565], recombination endonuclease VII	7.56e-06	Recombination endonuclease VII	6e-44
ORF29	17843	18034	192	63	+		None
ORF30	18034	18969	936	311	+		Hypothetical protein phiAB1_gp26 [Acinetobacter phage phiAB1]	1e-142	Metallophos[pfam00149], Calcineurin-like phosphoesterase	0.00739	DNA_pol_II_small_arch (subunit)	9.8e-22
ORF31	18972	19613	642	213	+	dNMP kinase	Putative dNMP kinase [Acinetobacter phage phiAB1]	3e-56	[PHA02575], deoxynucleoside monophosphate kinase	1.67e-11	Deoxynucleoside monophosphate kinase	1.7e-41
ORF32	19618	22047	2430	809	+	RNA polymerase	Putative DNA-dependent RNA polymerase [Acinetobacter phage phiAB1]	0	PHA00452[PHA00452], T3/T7-like RNA polymerase	0	T3/T7-like RNA polymerase	4.8e-208
ORF33	22065	22367	303	100	+		None						2TMH
ORF34	22546	22719	174	57	+		None
ORF35	22729	23052	324	107	+	Structural protein	Structural protein [Acinetobacter phage phiAB1]	1e-09
ORF36	23062	24612	1551	516	+	Head-tail connector protein	Putative Head-tail connector protein [Acinetobacter phage phiAB1]	0	Head-tail_con[pfam12236], Bacteriophage head to tail connecting protein	9.98e-68	Head-tail_connector	0
ORF37	24625	25365	741	246	+	Scaffolding protein	Putative scaffolding protein [Acinetobacter phage phiAB1]	9e-22	PHA01929[PHA01929], putative scaffolding protein	1.15e-12	Scaffolding protein	0
ORF38	25384	26397	1014	337	+	Capsid protein	Putative capsid protein [Acinetobacter phage phiAB1]	1e-129	PHA02004[PHA02004], capsid protein	2.01e-122	Capsid protein	0
ORF39	26449	26673	225	74	+		None
ORF40	26676	26861	186	61	+		None
ORF41	26966	27523	558	185	+	Tail tubular protein A	Putative tail tubular protein A [Acinetobacter phage phiAB1]	2e-46	PHA00428[PHA00428], tail tubular protein A	5.21e-35	Tail tubular protein A	0
ORF42	27534	29843	2310	769	+	Tail tubular protein B	Putative tail tubular protein B [Acinetobacter phage phiAB1]	0			PHA00661 hypothetical protein	1.1e-112
ORF43	29845	30549	705	234	+	Internal virion protein B	Putative internal virion protein B [Acinetobacter phage phiAB1]	7e-40			Putative internal virion protein A	7e-08	1TMH
ORF44	30565	33462	2898	965	+	Structural protein	Structural protein [Acinetobacter phage phiAB1]	1e-155
ORF45	33482	36631	3150	1049	+	Internal virion core protein	Putative internal virion core protein [Acinetobacter phage phiAB1]	0	PHA03413[PHA03413], putative internal core protein	6.11e-42	Internal core protein	0
ORF46	36634	38808	2175	724	+	Tail fiber	Putative tail fiber [Acinetobacter phage phiAB1]	4e-29
ORF47	38822	39157	336	111	+	Holin	Putative holin [Acinetobacter phage phiAB1]	2e-16			Phage holin family (Lysis protein S)	6.6e-05	3TMH
ORF48	39138	39722	585	194	+	Endolysin	Putative endolysin [Acinetobacter phage phiAB1]	6e-55	COG3179[COG3179], Predicted chitinase	7.51e-14	Chitinase G	4e-41
ORF49	39724	40056	333	110	+		Hypothetical protein Myrod_0697 [Myroides odoratus DSM 2801]	5e-14
ORF50	40056	40415	360	119	+	DNA maturase A	Putative DNA maturase A [Vibrio phage VP93]	5e-05
ORF51	40426	42354	1929	642	+	DNA maturase B	Putative DNA maturase B [Acinetobacter phage phiAB1]	0			DNA maturase B	3.8e-90
ORF52	42351	42470	120	39	+		None
ORF53	42457	42654	198	65	+		None
